# Supplementary material for: Vancomycin-Loaded, Nanohydroxyapatite-Based Scaffold for Osteomyelitis Treatment: In Vivo Rabbit Toxicological Tests and In Vivo Efficacy Tests in a Sheep Model
Source: Bioengineering (Basel). 2023 Feb 4;10(2):206. doi: 10.3390/bioengineering10020206 (PMC9952702; doi:10.3390/bioengineering10020206)
Supplement: Supplementary file 1 [file bioengineering-10-00206-s001.zip]

Archive with 1 entries (1 files):
- bioengineering-2155793-supplementary.pdf
